# Supplementary material for: An Assessment of Selected Molecular and Biochemical Markers of the Folate Pathway as Potential Risk Factors for Fetal Trisomy 21 during the First Trimester of Pregnancy in the Polish Population
Source: J Clin Med. 2022 Feb 23;11(5):1190. doi: 10.3390/jcm11051190 (PMC8911130; doi:10.3390/jcm11051190)
Supplement: Supplementary file 1 [file jcm-11-01190-s001.zip]

Archive with 1 entries (1 files):
- jcm-1511749-supplementary.pdf
